# Supplementary material for: Carbon Nanotube Migration in Melt-Compounded PEO/PE Blends and Its Impact on Electrical and Rheological Properties
Source: Nanomaterials (Basel). 2022 Oct 26;12(21):3772. doi: 10.3390/nano12213772 (PMC9656623; doi:10.3390/nano12213772)
Supplement: Supplementary file 1 [file nanomaterials-12-03772-s001.zip]

Archive with 1 entries (1 files):
- nanomaterials-1975888-supplementary.pdf
